# Supplementary material for: The genus Simplicillium
Source: MycoKeys. 2019 Nov 19;60:69–92. doi: 10.3897/mycokeys.60.38040 (PMC6879665; doi:10.3897/mycokeys.60.38040)
Supplement: XML Treatment for Simplicillium formicae [file mycokeys.60.38040-treatment1.xml]

<!DOCTYPE tp:taxon-treatment
  PUBLIC "-//TaxonX//DTD Taxonomic Treatment Publishing DTD v0 20100105//EN" "tax-treatment-NSO.dtd">
<tp:taxon-treatment xmlns:tp="http://www.plazi.org/taxpub"><tp:treatment-meta><kwd-group><label>Taxon classification</label><kwd><named-content xmlns:xlink="http://www.w3.org/1999/xlink" content-type="kingdom">Fungi</named-content></kwd><kwd><named-content xmlns:xlink="http://www.w3.org/1999/xlink" content-type="order">Hypocreales</named-content></kwd><kwd><named-content xmlns:xlink="http://www.w3.org/1999/xlink" content-type="family">Cordycipitaceae</named-content></kwd></kwd-group><mixed-citation publication-type="journal"><person-group><name><surname>Wei</surname><given-names>De-Ping</given-names></name><name><surname>Wanasinghe</surname><given-names>Dhanushka N.</given-names></name><name><surname>Hyde</surname><given-names>Kevin D.</given-names></name><name><surname>Mortimer</surname><given-names>Peter E.</given-names></name><name><surname>Xu</surname><given-names>Jianchu</given-names></name><name><surname>Xiao</surname><given-names>Yuan-Pin</given-names></name><name><surname>Bhunjun</surname><given-names>Chitrabhanu S.</given-names></name><name><surname>To-anun</surname><given-names>Chaiwat</given-names></name></person-group><article-title>The genus <italic><tp:taxon-name><tp:taxon-name-part taxon-name-part-type="genus" reg="Simplicillium">Simplicillium</tp:taxon-name-part></tp:taxon-name></italic></article-title><source>MycoKeys</source><day>19</day><month>11</month><year>2019</year><volume>60</volume><fpage>69</fpage><lpage>92</lpage><pub-id pub-id-type="doi">10.3897/mycokeys.60.38040</pub-id></mixed-citation></tp:treatment-meta><tp:nomenclature><tp:taxon-name><object-id xmlns:xlink="http://www.w3.org/1999/xlink" content-type="arpha" xlink:type="simple">DC1DBEE1-68F2-53E1-A4BA-5AF04F7CCBDE</object-id>
              <tp:taxon-name-part taxon-name-part-type="genus" reg="Simplicillium">Simplicillium</tp:taxon-name-part>
              <tp:taxon-name-part taxon-name-part-type="species" reg="formicae">formicae</tp:taxon-name-part>
            </tp:taxon-name><tp:taxon-authority>D.P. Wei &amp; K.D. Hyde</tp:taxon-authority><tp:taxon-status xmlns:xlink="http://www.w3.org/1999/xlink" xlink:type="simple">sp. nov.</tp:taxon-status><xref ref-type="fig" rid="F3">Figure 3</xref><xref ref-type="fig" rid="F4">, 4</xref></tp:nomenclature><tp:treatment-sec sec-type="etymology" id="SECID0E4TBI"><title>Etymology.</title><p>the epithet refers to its host–ant.</p></tp:treatment-sec><tp:treatment-sec sec-type="Holotype" id="SECID0ECUBI"><title>Holotype.</title><p>HKAS 102459; living culture: MFLUCC 18–1379.</p></tp:treatment-sec><tp:treatment-sec sec-type="description" id="SECID0EHUBI"><title>Description.</title><p>Parasitic on ant (<tp:taxon-name><tp:taxon-name-part taxon-name-part-type="genus" reg="Formicidae">Formicidae</tp:taxon-name-part></tp:taxon-name>). <bold><italic>Asexual morph</italic></bold>: Hyphomycetous. <italic>Mycelium</italic> rarely septate, hyaline, smooth-walled, covering the whole body of the ant host. <italic><tp:taxon-name><tp:taxon-name-part taxon-name-part-type="genus" reg="Synnemata">Synnemata</tp:taxon-name-part></tp:taxon-name></italic> 250–350 × 65–100 (xˉ = 300 × 86, n = 10) µm, forming at the head region of ant host in circular arrangement, flask-shaped, hyaline to yellowish, composed of dense hyphae, somehow curved. <italic>Phialides</italic> 25–100 × 0.5–1.5 (xˉ = 49 × 1.1, n = 20) µm, arising from procumbent hyphae or synnemata, blastic, enteroblastic, phialidic, monophialidic, discrete, terminal, unbranched, solitary, aseptate, hyaline, smooth-walled, slender, occasionally a swollen node present. <italic>Conidia</italic> 2–3.5 × 1.5–2.5 (xˉ = 2.6 × 2, n = 30) µm, globose to ellipsoidal, hyaline, one-celled, smooth-walled, round at both ends, adhering in slimy head on the tip of phialides. <bold><italic>Sexual morph</italic></bold>: Undetermined.</p></tp:treatment-sec><tp:treatment-sec sec-type="description" id="SECID0EGVBI"><title>Culture characteristics.</title><p>The colonies were rapid-growing on PDA medium, reaching a diameter of 2.5–3 (xˉ = 2.6, n = 9) cm, in 13 days at 22 °C, entire margin, circular, velvety and white from above, with radial crack and primrose-yellow on reverse. <italic>In vitro</italic>, <italic><tp:taxon-name><tp:taxon-name-part taxon-name-part-type="genus" reg="Synnemata">Synnemata</tp:taxon-name-part></tp:taxon-name></italic> absent. <italic>Phialides</italic> 25–75 × 0.4–0.6 (xˉ = 50 × 0.55, n = 10) µm, arising from procumbent hyphae, blastic, enteroblastic, phialidic, discrete, terminal, unbranched, solitary, aseptate, hyaline, smooth-walled, relatively slender and long. <italic>Conidia</italic> 1.5–3 × 1.5–2.5 (xˉ = 2.3 × 1.7, n = 100) µm, hyaline, globose to ellipsoidal, aseptate, smooth-walled, slightly guttulate, adhering in slimy head on the tip of phialides.</p></tp:treatment-sec><tp:treatment-sec sec-type="material" id="SECID0EZVBI"><title>Material examined.</title><p>THAILAND, Chiang Mai Province, Mushroom Research Centre, on an adult ant, 1 April 2018, <italic>Deping Wei</italic>, MRC18040102 (<bold><italic>holotype</italic></bold>: HKAS 102459; <bold><italic>ex-type living culture</italic></bold>: MFLUCC 18–1379). Sequences generated from this strain have been deposited in GenBank with accession numbers: <abbrev xmlns:xlink="http://www.w3.org/1999/xlink" xlink:title="small subunit rDNA" id="ABBRID0EHWBI" xlink:type="simple">SSU</abbrev> = <ext-link xmlns:xlink="http://www.w3.org/1999/xlink" ext-link-type="gen" xlink:href="MK765046" xlink:type="simple">MK765046</ext-link>, <abbrev xmlns:xlink="http://www.w3.org/1999/xlink" xlink:title="large subunit rDNA" id="ABBRID0EQWBI" xlink:type="simple">LSU</abbrev> = <ext-link xmlns:xlink="http://www.w3.org/1999/xlink" ext-link-type="gen" xlink:href="MK766512" xlink:type="simple">MK766512</ext-link>, ITS = <ext-link xmlns:xlink="http://www.w3.org/1999/xlink" ext-link-type="gen" xlink:href="MK766511" xlink:type="simple">MK766511</ext-link>, TEF = <ext-link xmlns:xlink="http://www.w3.org/1999/xlink" ext-link-type="gen" xlink:href="MK926451" xlink:type="simple">MK926451</ext-link>, <abbrev xmlns:xlink="http://www.w3.org/1999/xlink" xlink:title="RNA polymerase II largest subunit 1" id="ABBRID0EDXBI" xlink:type="simple">RPB1</abbrev> = <ext-link xmlns:xlink="http://www.w3.org/1999/xlink" ext-link-type="gen" xlink:href="MK882623" xlink:type="simple">MK882623</ext-link>.</p></tp:treatment-sec><tp:treatment-sec sec-type="notes" id="SECID0EMXBI"><title>Note.</title><p>Isolate MFLUCC 18–1379 has a close phylogenetic relationship with <italic><tp:taxon-name><tp:taxon-name-part taxon-name-part-type="genus" reg="Simplicillium">Simplicillium</tp:taxon-name-part> <tp:taxon-name-part taxon-name-part-type="species" reg="obclavatum">obclavatum</tp:taxon-name-part></tp:taxon-name></italic>, based on ITS sequence analysis. The new isolate is similar to <italic><tp:taxon-name><tp:taxon-name-part taxon-name-part-type="genus" reg="Simplicillium">Simplicillium</tp:taxon-name-part> <tp:taxon-name-part taxon-name-part-type="species" reg="obclavatum">obclavatum</tp:taxon-name-part></tp:taxon-name></italic> in terms of shape and dimensions of the conidia with slender phialides tapering towards the apex. However, they have a different conidial arrangement, by <italic><tp:taxon-name><tp:taxon-name-part taxon-name-part-type="genus" reg="Simplicillium">Simplicillium</tp:taxon-name-part> <tp:taxon-name-part taxon-name-part-type="species" reg="obclavatum">obclavatum</tp:taxon-name-part></tp:taxon-name></italic> having short-imbricate chains, whereas the new fungus has subglobose to globose head. There are numerous synnemata in a circular arrangement which can be observed in our isolate and those are absent in <italic><tp:taxon-name><tp:taxon-name-part taxon-name-part-type="genus" reg="Simplicillium">Simplicillium</tp:taxon-name-part> <tp:taxon-name-part taxon-name-part-type="species" reg="obclavatum">obclavatum</tp:taxon-name-part></tp:taxon-name></italic>. The comparisons of ITS sequences between our isolate MFLUCC 18–1379 and ex-type strain of <italic><tp:taxon-name><tp:taxon-name-part taxon-name-part-type="genus" reg="Simplicillium">Simplicillium</tp:taxon-name-part> <tp:taxon-name-part taxon-name-part-type="species" reg="obclavatum">obclavatum</tp:taxon-name-part></tp:taxon-name></italic> (CBS 311.74) show 23 bp differences within 550 bp (4.2%). Thereby, we identify our isolates as a new species according to <xref ref-type="bibr" rid="B24">Jeewon and Hyde (2016)</xref>.</p></tp:treatment-sec><tp:treatment-sec><!--Section generated to contain objects referenced in tp:taxon-treatment.--><fig id="F3" position="float" orientation="portrait"><object-id xmlns:xlink="http://www.w3.org/1999/xlink" content-type="doi" xlink:type="simple">10.3897/mycokeys.60.38040.figure3</object-id><object-id xmlns:xlink="http://www.w3.org/1999/xlink" content-type="arpha" xlink:type="simple">4FA58690-0C8A-5ECB-A62C-88E1F4F1951E</object-id><label>Figure 3.</label><caption><p><italic><tp:taxon-name><tp:taxon-name-part taxon-name-part-type="genus" reg="Simplicillium">Simplicillium</tp:taxon-name-part> <tp:taxon-name-part taxon-name-part-type="species" reg="formicae">formicae</tp:taxon-name-part></tp:taxon-name></italic> (from HKAS 102459, holotype) <bold>a</bold> superficial hyphae associated with the ant host <bold>b–e</bold> flask-shaped synnemata <bold>f–k</bold> phialides bearing conidia <bold>l–p</bold> conidia. Scale bars: 1000 µm (<bold>a</bold>); 500 µm (<bold>b</bold>); 100 µm (<bold>d</bold>); 30 µm (<bold>e, f</bold>); 15 µm (<bold>j, k</bold>); 10 µm (<bold>l–p</bold>) (<bold>e</bold> stained with cotton blue solution).</p></caption><graphic xmlns:xlink="http://www.w3.org/1999/xlink" xlink:href="mycokeys-60-069-g003.jpg" position="float" orientation="portrait" xlink:type="simple" id="oo_357983.jpg"><uri content-type="original_file" xlink:type="simple">https://binary.pensoft.net/fig/357983</uri></graphic></fig><fig id="F4" position="float" orientation="portrait"><object-id xmlns:xlink="http://www.w3.org/1999/xlink" content-type="doi" xlink:type="simple">10.3897/mycokeys.60.38040.figure4</object-id><object-id xmlns:xlink="http://www.w3.org/1999/xlink" content-type="arpha" xlink:type="simple">047288C2-55E7-57EC-B1CD-5EC56430A96D</object-id><label>Figure 4.</label><caption><p><italic><tp:taxon-name><tp:taxon-name-part taxon-name-part-type="genus" reg="Simplicillium">Simplicillium</tp:taxon-name-part> <tp:taxon-name-part taxon-name-part-type="species" reg="formicae">formicae</tp:taxon-name-part></tp:taxon-name></italic> (MFLUCC 18–1379, ex-type living culture) <bold>a</bold> upper and reverse view of cultures on PDA after 30 days <bold>e–g</bold> phialides indicated with black arrow <bold>c, d, h–j</bold> conidial mass on the tip of phialides <bold>k–m</bold> conidia. Scale bars: 10 µm (<bold>c, d, f, g</bold>); 20 µm (<bold>e</bold>); 3 µm (<bold>h–j</bold>); 1 µm (<bold>k–m</bold>) (<bold>e–j</bold> stained with cotton blue solution).</p></caption><graphic xmlns:xlink="http://www.w3.org/1999/xlink" xlink:href="mycokeys-60-069-g004.jpg" position="float" orientation="portrait" xlink:type="simple" id="oo_357984.jpg"><uri content-type="original_file" xlink:type="simple">https://binary.pensoft.net/fig/357984</uri></graphic></fig></tp:treatment-sec><ref-list><ref id="B24"><mixed-citation xmlns:xlink="http://www.w3.org/1999/xlink" xlink:type="simple"><person-group><name name-style="western"><surname>Jeewon</surname><given-names>R</given-names></name><name name-style="western"><surname>Hyde</surname><given-names>KD</given-names></name></person-group> (<year>2016</year>) <article-title>Establishing species boundaries and new taxa among fungi: recommendations to resolve taxonomic ambiguities.</article-title><source>Mycosphere</source><volume>7</volume>(<issue>11</issue>): <fpage>1669</fpage>–<lpage>1677</lpage>. <ext-link xlink:type="simple" ext-link-type="doi" xlink:href="10.5943/mycosphere/7/11/4">https://doi.org/10.5943/mycosphere/7/11/4</ext-link></mixed-citation></ref></ref-list></tp:taxon-treatment>
