# Supplementary material for: The genus Simplicillium
Source: MycoKeys. 2019 Nov 19;60:69–92. doi: 10.3897/mycokeys.60.38040 (PMC6879665; doi:10.3897/mycokeys.60.38040)
Supplement: XML Treatment for Simplicillium lanosoniveum [file mycokeys.60.38040-treatment2.xml]

<!DOCTYPE tp:taxon-treatment
  PUBLIC "-//TaxonX//DTD Taxonomic Treatment Publishing DTD v0 20100105//EN" "tax-treatment-NSO.dtd">
<tp:taxon-treatment xmlns:tp="http://www.plazi.org/taxpub"><tp:treatment-meta><kwd-group><label>Taxon classification</label><kwd><named-content xmlns:xlink="http://www.w3.org/1999/xlink" content-type="kingdom">Fungi</named-content></kwd><kwd><named-content xmlns:xlink="http://www.w3.org/1999/xlink" content-type="order">Hypocreales</named-content></kwd><kwd><named-content xmlns:xlink="http://www.w3.org/1999/xlink" content-type="family">Cordycipitaceae</named-content></kwd></kwd-group><mixed-citation publication-type="journal"><person-group><name><surname>Wei</surname><given-names>De-Ping</given-names></name><name><surname>Wanasinghe</surname><given-names>Dhanushka N.</given-names></name><name><surname>Hyde</surname><given-names>Kevin D.</given-names></name><name><surname>Mortimer</surname><given-names>Peter E.</given-names></name><name><surname>Xu</surname><given-names>Jianchu</given-names></name><name><surname>Xiao</surname><given-names>Yuan-Pin</given-names></name><name><surname>Bhunjun</surname><given-names>Chitrabhanu S.</given-names></name><name><surname>To-anun</surname><given-names>Chaiwat</given-names></name></person-group><article-title>The genus <italic><tp:taxon-name><tp:taxon-name-part taxon-name-part-type="genus" reg="Simplicillium">Simplicillium</tp:taxon-name-part></tp:taxon-name></italic></article-title><source>MycoKeys</source><day>19</day><month>11</month><year>2019</year><volume>60</volume><fpage>69</fpage><lpage>92</lpage><pub-id pub-id-type="doi">10.3897/mycokeys.60.38040</pub-id></mixed-citation></tp:treatment-meta><tp:nomenclature><tp:taxon-name><object-id xmlns:xlink="http://www.w3.org/1999/xlink" content-type="arpha" xlink:type="simple">19637BCC-2B6E-518D-B473-15F078A0C21F</object-id>
              <tp:taxon-name-part taxon-name-part-type="genus" reg="Simplicillium">Simplicillium</tp:taxon-name-part>
              <tp:taxon-name-part taxon-name-part-type="species" reg="lanosoniveum">lanosoniveum</tp:taxon-name-part>
              <object-id xmlns:xlink="http://www.w3.org/1999/xlink" xlink:type="simple">Facesoffungi number: FoF 05814</object-id>
            </tp:taxon-name><tp:taxon-authority>(J.F.H. Beyma) Zare &amp; W. Gams, Nova Hedwigia 73(1–2): 39 (2001)</tp:taxon-authority><xref ref-type="fig" rid="F5">Index Fungorum number: 532459 Figure 5</xref><tp:nomenclature-citation-list><tp:nomenclature-citation><tp:taxon-name>
                  <tp:taxon-name-part taxon-name-part-type="genus" reg="Cephalosporium">Cephalosporium</tp:taxon-name-part> <tp:taxon-name-part taxon-name-part-type="species" reg="lanosoniveum">lanosoniveum</tp:taxon-name-part></tp:taxon-name><comment>J.F.H. Beyma, Antonie van Leeuwenhoek 8: 121 (1942) (Basionym)</comment></tp:nomenclature-citation></tp:nomenclature-citation-list></tp:nomenclature><tp:treatment-sec sec-type="Ex-type" id="SECID0EF2BI"><title>Ex-type.</title><p>Netherlands, on hair of <italic><tp:taxon-name><tp:taxon-name-part taxon-name-part-type="genus" reg="Cibotium">Cibotium</tp:taxon-name-part> <tp:taxon-name-part taxon-name-part-type="species" reg="schiedei">schiedei</tp:taxon-name-part></tp:taxon-name></italic> in greenhouse, 1942, F.H. van Beyma, CBS123.42.</p></tp:treatment-sec><tp:treatment-sec sec-type="description" id="SECID0EW2BI"><title>Description.</title><p>Saprophytic on <italic><tp:taxon-name><tp:taxon-name-part taxon-name-part-type="genus" reg="Ophiocordyceps">Ophiocordyceps</tp:taxon-name-part> <tp:taxon-name-part taxon-name-part-type="species" reg="unilateralis">unilateralis</tp:taxon-name-part></tp:taxon-name></italic>. <bold><italic>Asexual morph</italic></bold>: Hyphomycetous. <italic>Mycelium</italic> aseptate, hyaline, smooth-walled. <italic>Phialides</italic> 20–40 × 1.1–2 (xˉ = 30 × 1.6, n = 20) µm, arising from the prostrate mycelium, blastic, enteroblastic, phialidic, monophialidic, discrete, terminal, aseptate, hyaline, smooth-walled, solitary, tapering toward the apex. <italic>Conidia</italic> 2–4.5 × 1–3 (xˉ = 3 × 1.8, n = 60) µm, hyaline, amerospores, globose to ellipsoidal, smooth-walled, adhering in globose to ellipsoidal head at the apex of phialides. <bold><italic>Sexual morph</italic></bold>: Undetermined.</p></tp:treatment-sec><tp:treatment-sec sec-type="description" id="SECID0ET3BI"><title>Culture characters.</title><p>The colonies on PDA medium were rapid-growing, reaching a diam. of 5.5 cm in 30 days at 22 °C, white, entire margin, velvety, with radial cracks and primrose-yellow on the reverse.</p><p>Host and distribution: Saprophytic on fungi, endophytic or symbiotic or pathogenic on plant, parasitic on rust, nematode and insect, occurring on soil, animal hair or human bronchoalveolar lavage fluid, with a cosmopolitan distribution (see Table <xref ref-type="table" rid="T2">2</xref>).</p><table-wrap id="T2" position="float" orientation="portrait"><label>Table 2.</label><caption><p>Distribution, host and available sequence data of <italic><tp:taxon-name><tp:taxon-name-part taxon-name-part-type="genus" reg="Simplicillium">Simplicillium</tp:taxon-name-part> <tp:taxon-name-part taxon-name-part-type="species" reg="lanosoniveum">lanosoniveum</tp:taxon-name-part></tp:taxon-name></italic> strains.</p></caption><table id="TID0E4TDI" rules="all"><tbody><tr><th rowspan="1" colspan="1">Species</th><th rowspan="1" colspan="1">Strain no.</th><th rowspan="1" colspan="1">Host and habitat</th><th rowspan="1" colspan="1">Origin</th><th rowspan="1" colspan="1">Available gene region</th><th rowspan="1" colspan="1">Morphological description</th><th rowspan="1" colspan="1">Reference</th></tr><tr><td rowspan="27" colspan="1">
                        <italic><tp:taxon-name><tp:taxon-name-part taxon-name-part-type="genus" reg="Simplicillium">S.</tp:taxon-name-part> <tp:taxon-name-part taxon-name-part-type="species" reg="lanosoniveum">lanosoniveum</tp:taxon-name-part></tp:taxon-name></italic>
                      </td><td rowspan="1" colspan="1">CBS123.42</td><td rowspan="1" colspan="1">Hair of <italic><tp:taxon-name><tp:taxon-name-part taxon-name-part-type="genus" reg="Cibotium">Cibotium</tp:taxon-name-part> <tp:taxon-name-part taxon-name-part-type="species" reg="schiedei">schiedei</tp:taxon-name-part></tp:taxon-name></italic> (Plant)</td><td rowspan="1" colspan="1">Netherland</td><td rowspan="1" colspan="1">ITS, <abbrev xmlns:xlink="http://www.w3.org/1999/xlink" xlink:title="large subunit rDNA" id="ABBRID0E16BI" xlink:type="simple">LSU</abbrev></td><td rowspan="1" colspan="1"/><td rowspan="1" colspan="1">GenBank; <xref ref-type="bibr" rid="B61">Zare and Gams (2001)</xref></td></tr><tr><td rowspan="1" colspan="1">Cs0701</td><td rowspan="1" colspan="1"><italic><tp:taxon-name><tp:taxon-name-part taxon-name-part-type="genus" reg="Salvinia">Salvinia</tp:taxon-name-part> <tp:taxon-name-part taxon-name-part-type="species" reg="molesta">molesta</tp:taxon-name-part></tp:taxon-name></italic> (Plant)</td><td rowspan="1" colspan="1">Taiwan</td><td rowspan="1" colspan="1">ITS</td><td rowspan="1" colspan="1">√</td><td rowspan="1" colspan="1">
                        <xref ref-type="bibr" rid="B6">Chen et al. (2008)</xref>
                      </td></tr><tr><td rowspan="1" colspan="1">
                        <bold>PSU-ES104</bold>
                      </td><td rowspan="1" colspan="1">
                        <bold><italic><tp:taxon-name><tp:taxon-name-part taxon-name-part-type="genus" reg="Enhalus">Enhalus</tp:taxon-name-part> <tp:taxon-name-part taxon-name-part-type="species" reg="acoroides">acoroides</tp:taxon-name-part></tp:taxon-name></italic> (Plant)</bold>
                      </td><td rowspan="1" colspan="1">
                        <bold>Trang Province, Thailand</bold>
                      </td><td rowspan="1" colspan="1">
                        <bold>ITS</bold>
                      </td><td rowspan="1" colspan="1"/><td rowspan="1" colspan="1">
                        <bold><xref ref-type="bibr" rid="B49">Supaphon et al. (2014)</xref></bold>
                      </td></tr><tr><td rowspan="1" colspan="1">CBS 531.72</td><td rowspan="1" colspan="1"><italic><tp:taxon-name><tp:taxon-name-part taxon-name-part-type="genus" reg="Salvinia">Salvinia</tp:taxon-name-part> <tp:taxon-name-part taxon-name-part-type="species" reg="rotundifolia">rotundifolia</tp:taxon-name-part></tp:taxon-name></italic> (Plant)</td><td rowspan="1" colspan="1">USA</td><td rowspan="1" colspan="1">ITS</td><td rowspan="1" colspan="1"/><td rowspan="1" colspan="1">
                        <xref ref-type="bibr" rid="B61">Zare and Gams (2001)</xref>
                      </td></tr><tr><td rowspan="1" colspan="1">Tr3</td><td rowspan="1" colspan="1"><italic><tp:taxon-name><tp:taxon-name-part taxon-name-part-type="genus" reg="Salvia">Salvia</tp:taxon-name-part> <tp:taxon-name-part taxon-name-part-type="species" reg="miltiorrhiza">miltiorrhiza</tp:taxon-name-part></tp:taxon-name></italic> (Plant)</td><td rowspan="1" colspan="1">China</td><td rowspan="1" colspan="1">ITS</td><td rowspan="1" colspan="1"/><td rowspan="1" colspan="1">GenBank</td></tr><tr><td rowspan="1" colspan="1">YLAC-5</td><td rowspan="1" colspan="1">Endophytic on <italic><tp:taxon-name><tp:taxon-name-part taxon-name-part-type="genus" reg="Inula">Inula</tp:taxon-name-part> <tp:taxon-name-part taxon-name-part-type="species" reg="aconitum">aconitum</tp:taxon-name-part></tp:taxon-name></italic> (Plant)</td><td rowspan="1" colspan="1">China</td><td rowspan="1" colspan="1">ITS</td><td rowspan="1" colspan="1"/><td rowspan="1" colspan="1">GenBank</td></tr><tr><td rowspan="1" colspan="1"/><td rowspan="1" colspan="1">Endophytic on seaweed (Plant)</td><td rowspan="1" colspan="1">India</td><td rowspan="1" colspan="1">
                        <abbrev xmlns:xlink="http://www.w3.org/1999/xlink" xlink:title="small subunit rDNA" id="ABBRID0EMGCI" xlink:type="simple">SSU</abbrev>
                      </td><td rowspan="1" colspan="1"/><td rowspan="1" colspan="1">GenBank</td></tr><tr><td rowspan="1" colspan="1">E1, E3, E5</td><td rowspan="1" colspan="1">Endophytes of <italic><tp:taxon-name><tp:taxon-name-part taxon-name-part-type="genus" reg="Sophora">Sophora</tp:taxon-name-part> <tp:taxon-name-part taxon-name-part-type="species" reg="alopecuroides">alopecuroides</tp:taxon-name-part></tp:taxon-name></italic> (Plant)</td><td rowspan="1" colspan="1">Ningxia, China</td><td rowspan="1" colspan="1"><abbrev xmlns:xlink="http://www.w3.org/1999/xlink" xlink:title="small subunit rDNA" id="ABBRID0EQHCI" xlink:type="simple">SSU</abbrev>, ITS</td><td rowspan="1" colspan="1">√</td><td rowspan="1" colspan="1">
                        <xref ref-type="bibr" rid="B60">Yu et al. (2013)</xref>
                      </td></tr><tr><td rowspan="1" colspan="1">GA-B1</td><td rowspan="1" colspan="1"><italic><tp:taxon-name><tp:taxon-name-part taxon-name-part-type="genus" reg="Grewia">Grewia</tp:taxon-name-part> <tp:taxon-name-part taxon-name-part-type="species" reg="asiatica">asiatica</tp:taxon-name-part></tp:taxon-name></italic> (Plant)</td><td rowspan="1" colspan="1">Shivalik region, Jammu, India</td><td rowspan="1" colspan="1">
                        <abbrev xmlns:xlink="http://www.w3.org/1999/xlink" xlink:title="small subunit rDNA" id="ABBRID0EZICI" xlink:type="simple">SSU</abbrev>
                      </td><td rowspan="1" colspan="1"/><td rowspan="1" colspan="1">GenBank</td></tr><tr><td rowspan="1" colspan="1">IMI 303103b</td><td rowspan="1" colspan="1"><italic><tp:taxon-name><tp:taxon-name-part taxon-name-part-type="genus" reg="Hemileia">Hemileia</tp:taxon-name-part> <tp:taxon-name-part taxon-name-part-type="species" reg="vastatrix">vastatrix</tp:taxon-name-part></tp:taxon-name></italic> (Rust)</td><td rowspan="1" colspan="1">Colombia</td><td rowspan="1" colspan="1">ITS, <abbrev xmlns:xlink="http://www.w3.org/1999/xlink" xlink:title="small subunit rDNA" id="ABBRID0E4JCI" xlink:type="simple">SSU</abbrev></td><td rowspan="1" colspan="1"/><td rowspan="1" colspan="1"><xref ref-type="bibr" rid="B61">Zare and Gams (2001)</xref>, <xref ref-type="bibr" rid="B26">Kouvelis et al. (2008)</xref></td></tr><tr><td rowspan="1" colspan="1">AMH 9654</td><td rowspan="1" colspan="1">Rust pustules on leaves of <italic><tp:taxon-name><tp:taxon-name-part taxon-name-part-type="genus" reg="Elaeagnus">Elaeagnus</tp:taxon-name-part></tp:taxon-name></italic> sp.</td><td rowspan="1" colspan="1">India</td><td rowspan="1" colspan="1"><abbrev xmlns:xlink="http://www.w3.org/1999/xlink" xlink:title="large subunit rDNA" id="ABBRID0EELCI" xlink:type="simple">LSU</abbrev>, ITS</td><td rowspan="1" colspan="1">√</td><td rowspan="1" colspan="1">
                        <xref ref-type="bibr" rid="B3">Baiswar et al. (2014)</xref>
                      </td></tr><tr><td rowspan="1" colspan="1">D082307-2A</td><td rowspan="1" colspan="1">Soybean rust</td><td rowspan="1" colspan="1">Louisiana</td><td rowspan="1" colspan="1">ITS</td><td rowspan="1" colspan="1">√</td><td rowspan="1" colspan="1">
                        <xref ref-type="bibr" rid="B53">Ward et al. (2011)</xref>
                      </td></tr><tr><td rowspan="1" colspan="1">vecl-02</td><td rowspan="1" colspan="1">Rust of <italic><tp:taxon-name><tp:taxon-name-part taxon-name-part-type="genus" reg="Eleagnus">Eleagnus</tp:taxon-name-part> <tp:taxon-name-part taxon-name-part-type="species" reg="latifolia">latifolia</tp:taxon-name-part></tp:taxon-name></italic></td><td rowspan="1" colspan="1">India</td><td rowspan="1" colspan="1">ITS</td><td rowspan="1" colspan="1"/><td rowspan="1" colspan="1">GenBank</td></tr><tr><td rowspan="1" colspan="1">vecl-01</td><td rowspan="1" colspan="1">Rust of <italic><tp:taxon-name><tp:taxon-name-part taxon-name-part-type="genus" reg="Eleagnus">Eleagnus</tp:taxon-name-part> <tp:taxon-name-part taxon-name-part-type="species" reg="latifolia">latifolia</tp:taxon-name-part></tp:taxon-name></italic></td><td rowspan="1" colspan="1">India</td><td rowspan="1" colspan="1">ITS</td><td rowspan="1" colspan="1"/><td rowspan="1" colspan="1">GenBank</td></tr><tr><td rowspan="1" colspan="1">CBS 704.86</td><td rowspan="1" colspan="1"><italic><tp:taxon-name><tp:taxon-name-part taxon-name-part-type="genus" reg="Hemileia">Hemileia</tp:taxon-name-part> <tp:taxon-name-part taxon-name-part-type="species" reg="vastatrix">vastatrix</tp:taxon-name-part></tp:taxon-name></italic> (Rust)</td><td rowspan="1" colspan="1">Venezuela</td><td rowspan="1" colspan="1">ITS, <abbrev xmlns:xlink="http://www.w3.org/1999/xlink" xlink:title="small subunit rDNA" id="ABBRID0EBPCI" xlink:type="simple">SSU</abbrev>, <abbrev xmlns:xlink="http://www.w3.org/1999/xlink" xlink:title="large subunit rDNA" id="ABBRID0EFPCI" xlink:type="simple">LSU</abbrev>, TEF, <abbrev xmlns:xlink="http://www.w3.org/1999/xlink" xlink:title="RNA polymerase II largest subunit 1" id="ABBRID0EJPCI" xlink:type="simple">RPB1</abbrev>, RPB2, ATP</td><td rowspan="1" colspan="1">√</td><td rowspan="1" colspan="1">GenBank; <xref ref-type="bibr" rid="B63">Zare et al. (2000)</xref></td></tr><tr><td rowspan="1" colspan="1">S-599</td><td rowspan="1" colspan="1"><italic><tp:taxon-name><tp:taxon-name-part taxon-name-part-type="genus" reg="Coleosporium">Coleosporium</tp:taxon-name-part> <tp:taxon-name-part taxon-name-part-type="species" reg="plumeriae">plumeriae</tp:taxon-name-part></tp:taxon-name></italic> (Rust)</td><td rowspan="1" colspan="1">Campos dos Goytacazes, GJ, Brazil</td><td rowspan="1" colspan="1">ITS</td><td rowspan="1" colspan="1"/><td rowspan="1" colspan="1">
                        <xref ref-type="bibr" rid="B4">Berlanga-Padilla et al. (2018)</xref>
                      </td></tr><tr><td rowspan="1" colspan="1">D082307-2A-GFP15</td><td rowspan="1" colspan="1"><italic><tp:taxon-name><tp:taxon-name-part taxon-name-part-type="genus" reg="Phakopsora">Phakopsora</tp:taxon-name-part> <tp:taxon-name-part taxon-name-part-type="species" reg="pachyrhizi">pachyrhizi</tp:taxon-name-part></tp:taxon-name></italic> (Rust)</td><td rowspan="1" colspan="1">Florida, USA</td><td rowspan="1" colspan="1"/><td rowspan="1" colspan="1">√</td><td rowspan="1" colspan="1">
                        <xref ref-type="bibr" rid="B14">Gauthier et al. (2014)</xref>
                      </td></tr><tr><td rowspan="1" colspan="1">
                        <bold>HKAS 102447</bold>
                      </td><td rowspan="1" colspan="1">
                        <bold><italic><tp:taxon-name><tp:taxon-name-part taxon-name-part-type="genus" reg="Ophiocordyceps">Ophiocordyceps</tp:taxon-name-part> <tp:taxon-name-part taxon-name-part-type="species" reg="unilateralis">unilateralis</tp:taxon-name-part></tp:taxon-name></italic> (<tp:taxon-name><tp:taxon-name-part taxon-name-part-type="kingdom">Fungi</tp:taxon-name-part></tp:taxon-name>)</bold>
                      </td><td rowspan="1" colspan="1">
                        <bold>Chiang Mai, Thailand</bold>
                      </td><td rowspan="1" colspan="1">
                        <bold><abbrev xmlns:xlink="http://www.w3.org/1999/xlink" xlink:title="small subunit rDNA" id="ABBRID0EITCI" xlink:type="simple">SSU</abbrev>, <abbrev xmlns:xlink="http://www.w3.org/1999/xlink" xlink:title="large subunit rDNA" id="ABBRID0EMTCI" xlink:type="simple">LSU</abbrev>, ITS, TEF, <abbrev xmlns:xlink="http://www.w3.org/1999/xlink" xlink:title="RNA polymerase II largest subunit 1" id="ABBRID0EQTCI" xlink:type="simple">RPB1</abbrev></bold>
                      </td><td rowspan="1" colspan="1">√</td><td rowspan="1" colspan="1">
                        <bold>This study</bold>
                      </td></tr><tr><td rowspan="1" colspan="1">TYL001</td><td rowspan="1" colspan="1"><italic><tp:taxon-name><tp:taxon-name-part taxon-name-part-type="genus" reg="Pseudaulacaspis">Pseudaulacaspis</tp:taxon-name-part> <tp:taxon-name-part taxon-name-part-type="species" reg="pentagona">pentagona</tp:taxon-name-part></tp:taxon-name></italic> (Insect)</td><td rowspan="1" colspan="1">Shanxi Province, China</td><td rowspan="1" colspan="1">ITS, <abbrev xmlns:xlink="http://www.w3.org/1999/xlink" xlink:title="small subunit rDNA" id="ABBRID0EXUCI" xlink:type="simple">SSU</abbrev></td><td rowspan="1" colspan="1">√</td><td rowspan="1" colspan="1">
                        <xref ref-type="bibr" rid="B52">Wang et al. (2016)</xref>
                      </td></tr><tr><td rowspan="1" colspan="1">SSBG2</td><td rowspan="1" colspan="1"><italic><tp:taxon-name><tp:taxon-name-part taxon-name-part-type="genus" reg="Coccus">Coccus</tp:taxon-name-part> <tp:taxon-name-part taxon-name-part-type="species" reg="hesperidum">hesperidum</tp:taxon-name-part></tp:taxon-name></italic> (Insect)</td><td rowspan="1" colspan="1">The South-Siberian Botanical Garden, Russia</td><td rowspan="1" colspan="1">ITS</td><td rowspan="1" colspan="1">√</td><td rowspan="1" colspan="1">
                        <xref ref-type="bibr" rid="B43">Skaptsov et al. (2017)</xref>
                      </td></tr><tr><td rowspan="1" colspan="1">TAMA 173</td><td rowspan="1" colspan="1"><italic><tp:taxon-name><tp:taxon-name-part taxon-name-part-type="genus" reg="Aphidoidea">Aphidoidea</tp:taxon-name-part></tp:taxon-name></italic> sp. (Insect)</td><td rowspan="1" colspan="1">Ibaraki, Japan</td><td rowspan="1" colspan="1">ITS</td><td rowspan="1" colspan="1"/><td rowspan="1" colspan="1">
                        <xref ref-type="bibr" rid="B11">Fukuda et al. (2014)</xref>
                      </td></tr><tr><td rowspan="1" colspan="1">CHE-CNRCB 373</td><td rowspan="1" colspan="1"><italic><tp:taxon-name><tp:taxon-name-part taxon-name-part-type="genus" reg="Diaphorina">Diaphorina</tp:taxon-name-part> <tp:taxon-name-part taxon-name-part-type="species" reg="citri">citri</tp:taxon-name-part></tp:taxon-name></italic> (Insect)</td><td rowspan="1" colspan="1">Colima, USA</td><td rowspan="1" colspan="1">ITS</td><td rowspan="1" colspan="1"/><td rowspan="1" colspan="1">
                        <xref ref-type="bibr" rid="B4">Berlanga-Padilla et al. (2018)</xref>
                      </td></tr><tr><td rowspan="1" colspan="1">ARSEF 8822</td><td rowspan="1" colspan="1">Culicid (Insect)</td><td rowspan="1" colspan="1">Tanzania</td><td rowspan="1" colspan="1"/><td rowspan="1" colspan="1"/><td rowspan="1" colspan="1">
                        <xref ref-type="bibr" rid="B20">Hubner-Campos et al. (2013)</xref>
                      </td></tr><tr><td rowspan="1" colspan="1">ARSEF7550</td><td rowspan="1" colspan="1"><tp:taxon-name><tp:taxon-name-part taxon-name-part-type="superfamily">Coccoidea</tp:taxon-name-part></tp:taxon-name> (Insect)</td><td rowspan="1" colspan="1">Brazil</td><td rowspan="1" colspan="1">TEF</td><td rowspan="1" colspan="1"/><td rowspan="1" colspan="1">GenBank</td></tr><tr><td rowspan="1" colspan="1">1T9BA</td><td rowspan="1" colspan="1">Tick (Insect)</td><td rowspan="1" colspan="1">New York, USA</td><td rowspan="1" colspan="1">ITS</td><td rowspan="1" colspan="1"/><td rowspan="1" colspan="1">
                        <xref ref-type="bibr" rid="B16">Greengarten et al. (2011)</xref>
                      </td></tr><tr><td rowspan="1" colspan="1">Btab03</td><td rowspan="1" colspan="1"><italic><tp:taxon-name><tp:taxon-name-part taxon-name-part-type="genus" reg="Bemisia">Bemisia</tp:taxon-name-part> <tp:taxon-name-part taxon-name-part-type="species" reg="tabaci">tabaci</tp:taxon-name-part></tp:taxon-name></italic> (Insect)</td><td rowspan="1" colspan="1">South Korea</td><td rowspan="1" colspan="1">ITS</td><td rowspan="1" colspan="1"/><td rowspan="1" colspan="1">GenBank</td></tr><tr><td rowspan="1" colspan="1">113-8</td><td rowspan="1" colspan="1">Mosquitoes (Insect)</td><td rowspan="1" colspan="1">Japan</td><td rowspan="1" colspan="1">ITS</td><td rowspan="1" colspan="1"/><td rowspan="1" colspan="1">
                        <xref ref-type="bibr" rid="B21">Ishii et al. (2015)</xref>
                      </td></tr><tr><td rowspan="6" colspan="1">
                        <italic><tp:taxon-name><tp:taxon-name-part taxon-name-part-type="genus" reg="Simplicillium">S.</tp:taxon-name-part> <tp:taxon-name-part taxon-name-part-type="species" reg="lanosoniveum">lanosoniveum</tp:taxon-name-part></tp:taxon-name></italic>
                      </td><td rowspan="1" colspan="1">7S</td><td rowspan="1" colspan="1"><italic><tp:taxon-name><tp:taxon-name-part taxon-name-part-type="genus" reg="Heterodera">Heterodera</tp:taxon-name-part> <tp:taxon-name-part taxon-name-part-type="species" reg="schachtii">schachtii</tp:taxon-name-part></tp:taxon-name></italic> (Nematode)</td><td rowspan="1" colspan="1">Iran</td><td rowspan="1" colspan="1">ITS</td><td rowspan="1" colspan="1"/><td rowspan="1" colspan="1">GenBank</td></tr><tr><td rowspan="1" colspan="1"/><td rowspan="1" colspan="1">Hair of giant panda (Animal)</td><td rowspan="1" colspan="1">China</td><td rowspan="1" colspan="1">ITS</td><td rowspan="1" colspan="1"/><td rowspan="1" colspan="1">GenBank</td></tr><tr><td rowspan="1" colspan="1">2502</td><td rowspan="1" colspan="1">Bronchoalveolar lavage fluid (Human)</td><td rowspan="1" colspan="1">China</td><td rowspan="1" colspan="1">ITS</td><td rowspan="1" colspan="1"/><td rowspan="1" colspan="1">GenBank</td></tr><tr><td rowspan="1" colspan="1">41559-3</td><td rowspan="1" colspan="1">Cave and mine</td><td rowspan="1" colspan="1">New York State, USA</td><td rowspan="1" colspan="1">ITS, <abbrev xmlns:xlink="http://www.w3.org/1999/xlink" xlink:title="large subunit rDNA" id="ABBRID0EP6CI" xlink:type="simple">LSU</abbrev></td><td rowspan="1" colspan="1"/><td rowspan="1" colspan="1">GenBank</td></tr><tr><td rowspan="1" colspan="1">CBS 321.72</td><td rowspan="1" colspan="1"/><td rowspan="1" colspan="1">Malaysia</td><td rowspan="1" colspan="1"><abbrev xmlns:xlink="http://www.w3.org/1999/xlink" xlink:title="small subunit rDNA" id="ABBRID0EGADI" xlink:type="simple">SSU</abbrev>, <abbrev xmlns:xlink="http://www.w3.org/1999/xlink" xlink:title="large subunit rDNA" id="ABBRID0EKADI" xlink:type="simple">LSU</abbrev>, ITS</td><td rowspan="1" colspan="1"/><td rowspan="1" colspan="1">Genbank; <xref ref-type="bibr" rid="B45">Summerbell et al. (2011)</xref></td></tr><tr><td rowspan="1" colspan="1">CBS 322.72</td><td rowspan="1" colspan="1"/><td rowspan="1" colspan="1">Malaysia</td><td rowspan="1" colspan="1">ITS</td><td rowspan="1" colspan="1"/><td rowspan="1" colspan="1">GenBank</td></tr></tbody></table><table-wrap-foot><fn><p>Note: ‘√’ means related data are available. The strains collected from Thailand are indicated with <bold>black bold</bold>.</p></fn></table-wrap-foot></table-wrap></tp:treatment-sec><tp:treatment-sec sec-type="material" id="SECID0EOBDI"><title>Material examined.</title><p>THAILAND, Chiang Mai Province, Mushroom Research Centre, on <italic><tp:taxon-name><tp:taxon-name-part taxon-name-part-type="genus" reg="Ophiocordyceps">Ophiocordyceps</tp:taxon-name-part> <tp:taxon-name-part taxon-name-part-type="species" reg="unilateralis">unilateralis</tp:taxon-name-part></tp:taxon-name></italic>, 19 February 2018, <italic>Deping Wei</italic>, MRC18021901 (HKAS 102447; living culture: MFLUCC 18–1385). Sequences generated from this strain have been deposited in GenBank with accession numbers: <abbrev xmlns:xlink="http://www.w3.org/1999/xlink" xlink:title="small subunit rDNA" id="ABBRID0EBCDI" xlink:type="simple">SSU</abbrev> = <ext-link xmlns:xlink="http://www.w3.org/1999/xlink" ext-link-type="gen" xlink:href="MK752791" xlink:type="simple">MK752791</ext-link>, <abbrev xmlns:xlink="http://www.w3.org/1999/xlink" xlink:title="large subunit rDNA" id="ABBRID0EKCDI" xlink:type="simple">LSU</abbrev> = <ext-link xmlns:xlink="http://www.w3.org/1999/xlink" ext-link-type="gen" xlink:href="MK752849" xlink:type="simple">MK752849</ext-link>, ITS = <ext-link xmlns:xlink="http://www.w3.org/1999/xlink" ext-link-type="gen" xlink:href="MK752683" xlink:type="simple">MK752683</ext-link>, TEF = <ext-link xmlns:xlink="http://www.w3.org/1999/xlink" ext-link-type="gen" xlink:href="MK926450" xlink:type="simple">MK926450</ext-link>, <abbrev xmlns:xlink="http://www.w3.org/1999/xlink" xlink:title="RNA polymerase II largest subunit 1" id="ABBRID0E4CDI" xlink:type="simple">RPB1</abbrev> = <ext-link xmlns:xlink="http://www.w3.org/1999/xlink" ext-link-type="gen" xlink:href="MK882622" xlink:type="simple">MK882622</ext-link>.</p></tp:treatment-sec><tp:treatment-sec sec-type="notes" id="SECID0EGDDI"><title>Note.</title><p>Our isolate MFLUCC 18–1385 colonised on a decayed <italic><tp:taxon-name><tp:taxon-name-part taxon-name-part-type="genus" reg="Ophiocordyceps">Ophiocordyceps</tp:taxon-name-part> <tp:taxon-name-part taxon-name-part-type="species" reg="unilateralis">unilateralis</tp:taxon-name-part></tp:taxon-name></italic> with white hyphae. In a thorough examination of the <italic><tp:taxon-name><tp:taxon-name-part taxon-name-part-type="genus" reg="Ophiocordyceps">Ophiocordyceps</tp:taxon-name-part> <tp:taxon-name-part taxon-name-part-type="species" reg="unilateralis">unilateralis</tp:taxon-name-part></tp:taxon-name></italic> host, we found the phialides and conidia of our isolate grown on the surface of the host (Figure <xref ref-type="fig" rid="F5">5</xref>). Phylogenetically, our isolate grouped with the strains of <italic><tp:taxon-name><tp:taxon-name-part taxon-name-part-type="genus" reg="Simplicillium">Simplicillium</tp:taxon-name-part> <tp:taxon-name-part taxon-name-part-type="species" reg="lanosoniveum">lanosoniveum</tp:taxon-name-part></tp:taxon-name></italic> with high bootstrap support (85% <abbrev xmlns:xlink="http://www.w3.org/1999/xlink" xlink:title="maximum Likelihood" id="ABBRID0EREDI" xlink:type="simple">ML</abbrev>, 0.99 <abbrev xmlns:xlink="http://www.w3.org/1999/xlink" xlink:title="posterior probabilities" id="ABBRID0EVEDI" xlink:type="simple">BYPP</abbrev>, 67% <abbrev xmlns:xlink="http://www.w3.org/1999/xlink" xlink:title="Maximum Parsimony analysis" id="ABBRID0EZEDI" xlink:type="simple">MP</abbrev>, Figure <xref ref-type="fig" rid="F2">2</xref>). The nucleotides comparison between our isolate and the type strain of <italic><tp:taxon-name><tp:taxon-name-part taxon-name-part-type="genus" reg="Simplicillium">Simplicillium</tp:taxon-name-part> <tp:taxon-name-part taxon-name-part-type="species" reg="lanosoniveum">lanosoniveum</tp:taxon-name-part></tp:taxon-name></italic> (CBS123.42) showed only 5 bp differences out of 539 in the ITS region. This evidence proves that our isolate is a strain of <italic><tp:taxon-name><tp:taxon-name-part taxon-name-part-type="genus" reg="Simplicillium">S.</tp:taxon-name-part> <tp:taxon-name-part taxon-name-part-type="species" reg="lanosoniveum">lanosoniveum</tp:taxon-name-part></tp:taxon-name></italic>, according to <xref ref-type="bibr" rid="B24">Jeewon and Hyde (2016)</xref>. Morphologically, it resembles <italic><tp:taxon-name><tp:taxon-name-part taxon-name-part-type="genus" reg="Simplicillium">S.</tp:taxon-name-part> <tp:taxon-name-part taxon-name-part-type="species" reg="lanosoniveum">lanosoniveum</tp:taxon-name-part></tp:taxon-name></italic> with solitary phialides without verticillate branches and conidia adhering on a slimy head. Most of the previous descriptions of this species were given in hand-drawings and scanning electron microscopy (SEM) patterns (<xref ref-type="bibr" rid="B61">Zare and Gams 2001</xref>; <xref ref-type="bibr" rid="B54">Ward et al. 2012</xref>; <xref ref-type="bibr" rid="B14">Gauthier et al. 2014</xref>). <italic><tp:taxon-name><tp:taxon-name-part taxon-name-part-type="genus" reg="Simplicillium">Simplicillium</tp:taxon-name-part> <tp:taxon-name-part taxon-name-part-type="species" reg="lanosoniveum">lanosoniveum</tp:taxon-name-part></tp:taxon-name></italic> has been reported from <italic><tp:taxon-name><tp:taxon-name-part taxon-name-part-type="genus" reg="Enhalus">Enhalus</tp:taxon-name-part> <tp:taxon-name-part taxon-name-part-type="species" reg="acoroides">acoroides</tp:taxon-name-part></tp:taxon-name></italic> (seagrass) in Trang Province, Thailand. In this study, we introduce our isolate MFLUCC 18–1385 as a new host record of <italic><tp:taxon-name><tp:taxon-name-part taxon-name-part-type="genus" reg="Simplicillium">Simplicillium</tp:taxon-name-part> <tp:taxon-name-part taxon-name-part-type="species" reg="lanosoniveum">lanosoniveum</tp:taxon-name-part></tp:taxon-name></italic> from <italic><tp:taxon-name><tp:taxon-name-part taxon-name-part-type="genus" reg="Ophiocordyceps">Ophiocordyceps</tp:taxon-name-part> <tp:taxon-name-part taxon-name-part-type="species" reg="unilateralis">unilateralis</tp:taxon-name-part></tp:taxon-name></italic> and provide the updated morphological features for a better understanding of this species. <italic><tp:taxon-name><tp:taxon-name-part taxon-name-part-type="genus" reg="Simplicillium">Simplicillium</tp:taxon-name-part> <tp:taxon-name-part taxon-name-part-type="species" reg="lanosoniveum">lanosoniveum</tp:taxon-name-part></tp:taxon-name></italic> has been frequently reported as a hyperparasite of rust and plant pathogenic fungi. Therefore, this species has a high potential of being a natural source of microbial agents against microbiological diseases in commercial agriculture (<xref ref-type="bibr" rid="B3">Baiswar et al. 2014</xref>; <xref ref-type="bibr" rid="B4">Berlanga-Padilla et al. 2018</xref>). At first, we included all available sequences of <italic><tp:taxon-name><tp:taxon-name-part taxon-name-part-type="genus" reg="Simplicillium">S.</tp:taxon-name-part> <tp:taxon-name-part taxon-name-part-type="species" reg="lanosoniveum">lanosoniveum</tp:taxon-name-part></tp:taxon-name></italic> from GenBank in the individual gene tree. Some strains did not group with other strains but distributed throughout the genus in primary analyses (data not shown), so we excluded those strains from the final phylogenetic analysis. Most of the reported strains of <italic><tp:taxon-name><tp:taxon-name-part taxon-name-part-type="genus" reg="Simplicillium">S.</tp:taxon-name-part> <tp:taxon-name-part taxon-name-part-type="species" reg="lanosoniveum">lanosoniveum</tp:taxon-name-part></tp:taxon-name></italic>, including the invalid strains, are listed in Table <xref ref-type="table" rid="T2">2</xref> to show their distribution and host range, as well as the sequence data availability.</p><fig id="F3" position="float" orientation="portrait"><object-id xmlns:xlink="http://www.w3.org/1999/xlink" content-type="doi" xlink:type="simple">10.3897/mycokeys.60.38040.figure3</object-id><object-id xmlns:xlink="http://www.w3.org/1999/xlink" content-type="arpha" xlink:type="simple">4FA58690-0C8A-5ECB-A62C-88E1F4F1951E</object-id><label>Figure 3.</label><caption><p><italic><tp:taxon-name><tp:taxon-name-part taxon-name-part-type="genus" reg="Simplicillium">Simplicillium</tp:taxon-name-part> <tp:taxon-name-part taxon-name-part-type="species" reg="formicae">formicae</tp:taxon-name-part></tp:taxon-name></italic> (from HKAS 102459, holotype) <bold>a</bold> superficial hyphae associated with the ant host <bold>b–e</bold> flask-shaped synnemata <bold>f–k</bold> phialides bearing conidia <bold>l–p</bold> conidia. Scale bars: 1000 µm (<bold>a</bold>); 500 µm (<bold>b</bold>); 100 µm (<bold>d</bold>); 30 µm (<bold>e, f</bold>); 15 µm (<bold>j, k</bold>); 10 µm (<bold>l–p</bold>) (<bold>e</bold> stained with cotton blue solution).</p></caption><graphic xmlns:xlink="http://www.w3.org/1999/xlink" xlink:href="mycokeys-60-069-g003.jpg" position="float" orientation="portrait" xlink:type="simple" id="oo_357983.jpg"><uri content-type="original_file" xlink:type="simple">https://binary.pensoft.net/fig/357983</uri></graphic></fig><fig id="F4" position="float" orientation="portrait"><object-id xmlns:xlink="http://www.w3.org/1999/xlink" content-type="doi" xlink:type="simple">10.3897/mycokeys.60.38040.figure4</object-id><object-id xmlns:xlink="http://www.w3.org/1999/xlink" content-type="arpha" xlink:type="simple">047288C2-55E7-57EC-B1CD-5EC56430A96D</object-id><label>Figure 4.</label><caption><p><italic><tp:taxon-name><tp:taxon-name-part taxon-name-part-type="genus" reg="Simplicillium">Simplicillium</tp:taxon-name-part> <tp:taxon-name-part taxon-name-part-type="species" reg="formicae">formicae</tp:taxon-name-part></tp:taxon-name></italic> (MFLUCC 18–1379, ex-type living culture) <bold>a</bold> upper and reverse view of cultures on PDA after 30 days <bold>e–g</bold> phialides indicated with black arrow <bold>c, d, h–j</bold> conidial mass on the tip of phialides <bold>k–m</bold> conidia. Scale bars: 10 µm (<bold>c, d, f, g</bold>); 20 µm (<bold>e</bold>); 3 µm (<bold>h–j</bold>); 1 µm (<bold>k–m</bold>) (<bold>e–j</bold> stained with cotton blue solution).</p></caption><graphic xmlns:xlink="http://www.w3.org/1999/xlink" xlink:href="mycokeys-60-069-g004.jpg" position="float" orientation="portrait" xlink:type="simple" id="oo_357984.jpg"><uri content-type="original_file" xlink:type="simple">https://binary.pensoft.net/fig/357984</uri></graphic></fig><fig id="F5" position="float" orientation="portrait"><object-id xmlns:xlink="http://www.w3.org/1999/xlink" content-type="doi" xlink:type="simple">10.3897/mycokeys.60.38040.figure5</object-id><object-id xmlns:xlink="http://www.w3.org/1999/xlink" content-type="arpha" xlink:type="simple">CCD49384-703C-5002-8985-11DC1782352E</object-id><label>Figure 5.</label><caption><p><italic><tp:taxon-name><tp:taxon-name-part taxon-name-part-type="genus" reg="Simplicillium">Simplicillium</tp:taxon-name-part> <tp:taxon-name-part taxon-name-part-type="species" reg="lanosoniveum">lanosoniveum</tp:taxon-name-part></tp:taxon-name></italic><bold>(a–f</bold> from HKAS 102447, <bold>g–r</bold> from MFLUCC 18–1385) <bold>a</bold> host (<italic><tp:taxon-name><tp:taxon-name-part taxon-name-part-type="genus" reg="Ophiocordyceps">Ophiocordyceps</tp:taxon-name-part> <tp:taxon-name-part taxon-name-part-type="species" reg="unilateralis">unilateralis</tp:taxon-name-part></tp:taxon-name></italic>); <bold>b, c</bold> hyphae associated with host indicated with black arrows <bold>g, h</bold> upper and reverse view of cultures on PDA after 40 days incubation <bold>i–l</bold> conidial mass on the tip of phialides <bold>m–o</bold> phialides bearing conidia <bold>p–r</bold> conidia. Scale bars: 15 µm (<bold>i–m</bold>); 10 µm (<bold>d–f, n, o</bold>); 3 µm (<bold>p–r</bold>) (<bold>i, l–n</bold> stained with cotton blue solution).</p></caption><graphic xmlns:xlink="http://www.w3.org/1999/xlink" xlink:href="mycokeys-60-069-g005.jpg" position="float" orientation="portrait" xlink:type="simple" id="oo_357985.jpg"><uri content-type="original_file" xlink:type="simple">https://binary.pensoft.net/fig/357985</uri></graphic></fig></tp:treatment-sec><tp:treatment-sec><!--Section generated to contain objects referenced in tp:taxon-treatment.--><fig id="F2" position="float" orientation="portrait"><object-id xmlns:xlink="http://www.w3.org/1999/xlink" content-type="doi" xlink:type="simple">10.3897/mycokeys.60.38040.figure2</object-id><object-id xmlns:xlink="http://www.w3.org/1999/xlink" content-type="arpha" xlink:type="simple">6E8E7DD7-68A2-5DF2-8060-656128A2E348</object-id><label>Figure 2.</label><caption><p>Phylogram generated from maximum likelihood analysis based on ITS sequence data. Bootstrap values for maximum likelihood (<abbrev xmlns:xlink="http://www.w3.org/1999/xlink" xlink:title="maximum Likelihood" id="ABBRID0EKMBI" xlink:type="simple">ML</abbrev>, left) and maximum parsimony (<abbrev xmlns:xlink="http://www.w3.org/1999/xlink" xlink:title="Maximum Parsimony analysis" id="ABBRID0EOMBI" xlink:type="simple">MP</abbrev>, right) equal to or greater than 50% and Bayesian posterior probabilities (<abbrev xmlns:xlink="http://www.w3.org/1999/xlink" xlink:title="posterior probabilities" id="ABBRID0ESMBI" xlink:type="simple">BYPP</abbrev>, middle) equal to or greater than 0.90 are placed nearby the branches, respectively. The newly generated sequences are indicated in red bold and the type species are highlighted in black bold.</p></caption><graphic xmlns:xlink="http://www.w3.org/1999/xlink" xlink:href="mycokeys-60-069-g002.jpg" position="float" orientation="portrait" xlink:type="simple" id="oo_357982.jpg"><uri content-type="original_file" xlink:type="simple">https://binary.pensoft.net/fig/357982</uri></graphic></fig></tp:treatment-sec><ref-list><ref id="B61"><mixed-citation xmlns:xlink="http://www.w3.org/1999/xlink" xlink:type="simple"><person-group><name name-style="western"><surname>Zare</surname><given-names>R</given-names></name><name name-style="western"><surname>Gams</surname><given-names>W</given-names></name></person-group> (<year>2001</year>) <article-title>A revision of <tp:taxon-name><tp:taxon-name-part taxon-name-part-type="genus">Verticillium</tp:taxon-name-part> <tp:taxon-name-part taxon-name-part-type="infraspecific-rank">section</tp:taxon-name-part> <tp:taxon-name-part taxon-name-part-type="section">Prostrata</tp:taxon-name-part></tp:taxon-name>. IV. The genera <italic><tp:taxon-name><tp:taxon-name-part taxon-name-part-type="genus">Lecanicillium</tp:taxon-name-part></tp:taxon-name></italic> and <italic><tp:taxon-name><tp:taxon-name-part taxon-name-part-type="genus">Simplicillium</tp:taxon-name-part></tp:taxon-name></italic> gen. nov.</article-title><source>Nova Hedwigia</source><volume>73</volume>: <fpage>1</fpage>–<lpage>50</lpage>.</mixed-citation></ref><ref id="B6"><mixed-citation xmlns:xlink="http://www.w3.org/1999/xlink" xlink:type="simple"><person-group><name name-style="western"><surname>Chen</surname><given-names>RS</given-names></name><name name-style="western"><surname>Huang</surname><given-names>CC</given-names></name><name name-style="western"><surname>Li</surname><given-names>JC</given-names></name><name name-style="western"><surname>Tsay</surname><given-names>GJ</given-names></name></person-group> (<year>2008</year>) First report of <italic><tp:taxon-name><tp:taxon-name-part taxon-name-part-type="genus">Simplicillium</tp:taxon-name-part> <tp:taxon-name-part taxon-name-part-type="species">lanosoniveum</tp:taxon-name-part></tp:taxon-name></italic> causing brown spot on <italic><tp:taxon-name><tp:taxon-name-part taxon-name-part-type="genus">Salvinia</tp:taxon-name-part> <tp:taxon-name-part taxon-name-part-type="species">auriculata</tp:taxon-name-part></tp:taxon-name></italic> and <italic><tp:taxon-name><tp:taxon-name-part taxon-name-part-type="genus">S.</tp:taxon-name-part> <tp:taxon-name-part taxon-name-part-type="species">molesta</tp:taxon-name-part></tp:taxon-name></italic> in Taiwan. Plant Disease 92(11): 1589−1589. <ext-link xlink:type="simple" ext-link-type="doi" xlink:href="10.1094/PDIS-92-11-1589C">https://doi.org/10.1094/PDIS-92-11-1589C</ext-link></mixed-citation></ref><ref id="B49"><mixed-citation xmlns:xlink="http://www.w3.org/1999/xlink" xlink:type="simple"><person-group><name name-style="western"><surname>Supaphon</surname><given-names>P</given-names></name><name name-style="western"><surname>Phongpaichit</surname><given-names>S</given-names></name><name name-style="western"><surname>Rukachaisirikul</surname><given-names>V</given-names></name><name name-style="western"><surname>Sakayaroj</surname><given-names>J</given-names></name></person-group> (<year>2014</year>) <article-title>Diversity and antimicrobial activity of endophytic fungi isolated from the seagrass <italic><tp:taxon-name><tp:taxon-name-part taxon-name-part-type="genus">Enhalus</tp:taxon-name-part> <tp:taxon-name-part taxon-name-part-type="species">acoroides</tp:taxon-name-part></tp:taxon-name></italic>.</article-title><source>Indian Journal of Geo-Marine Sciences</source><volume>43</volume>: <fpage>785</fpage>–<lpage>797</lpage>. <ext-link xlink:type="simple" ext-link-type="uri" xlink:href="http://nopr.niscair.res.in/handle/123456789/28764">http://nopr.niscair.res.in/handle/123456789/28764</ext-link></mixed-citation></ref><ref id="B60"><mixed-citation xmlns:xlink="http://www.w3.org/1999/xlink" xlink:type="simple"><person-group><name name-style="western"><surname>Yu</surname><given-names>YT</given-names></name><name name-style="western"><surname>He</surname><given-names>SH</given-names></name><name name-style="western"><surname>Zhao</surname><given-names>QM</given-names></name></person-group> (<year>2013</year>) <article-title>Isolation and identification of matrine-producing fungal endophytes from <italic><tp:taxon-name><tp:taxon-name-part taxon-name-part-type="genus">Sophora</tp:taxon-name-part> <tp:taxon-name-part taxon-name-part-type="species">alopecuroides</tp:taxon-name-part></tp:taxon-name></italic> in Ningxia.</article-title><source>Scientia Agricultura Sinica</source><volume>46</volume>(<issue>13</issue>): <fpage>2643</fpage>–<lpage>2654</lpage>. <ext-link xlink:type="simple" ext-link-type="doi" xlink:href="10.3864/j.issn.0578-1752.2013.13.003">https://doi.org/10.3864/j.issn.0578-1752.2013.13.003</ext-link></mixed-citation></ref><ref id="B26"><mixed-citation xmlns:xlink="http://www.w3.org/1999/xlink" xlink:type="simple"><person-group><name name-style="western"><surname>Kouvelis</surname><given-names>VN</given-names></name><name name-style="western"><surname>Sialakouma</surname><given-names>A</given-names></name><name name-style="western"><surname>Typas</surname><given-names>MA</given-names></name></person-group> (<year>2008</year>) <article-title>Mitochondrial gene sequences alone or combined with ITS region sequences provide firm molecular criteria for the classification of <italic><tp:taxon-name><tp:taxon-name-part taxon-name-part-type="genus">Lecanicillium</tp:taxon-name-part></tp:taxon-name></italic> species.</article-title><source>Mycological Research</source><volume>112</volume>(<issue>7</issue>): <fpage>829</fpage>–<lpage>844</lpage>. <ext-link xlink:type="simple" ext-link-type="doi" xlink:href="10.1016/j.mycres.2008.01.016">https://doi.org/10.1016/j.mycres.2008.01.016</ext-link></mixed-citation></ref><ref id="B3"><mixed-citation xmlns:xlink="http://www.w3.org/1999/xlink" xlink:type="simple"><person-group><name name-style="western"><surname>Baiswar</surname><given-names>P</given-names></name><name name-style="western"><surname>Ngachan</surname><given-names>S</given-names></name><name name-style="western"><surname>Rymbai</surname><given-names>H</given-names></name><name name-style="western"><surname>Chandra</surname><given-names>S</given-names></name></person-group> (<year>2014</year>) <article-title><italic><tp:taxon-name><tp:taxon-name-part taxon-name-part-type="genus">Simplicillium</tp:taxon-name-part> <tp:taxon-name-part taxon-name-part-type="species">lanosoniveum</tp:taxon-name-part></tp:taxon-name></italic>, a hyperparasite on <italic><tp:taxon-name><tp:taxon-name-part taxon-name-part-type="genus">Aecidium</tp:taxon-name-part> <tp:taxon-name-part taxon-name-part-type="species">elaeagni-latifoliae</tp:taxon-name-part></tp:taxon-name></italic> in India.</article-title><source>Australasian Plant Disease Notes</source><volume>9</volume>(<issue>1</issue>): <fpage>144</fpage>–<lpage>149</lpage>. <ext-link xlink:type="simple" ext-link-type="doi" xlink:href="10.1007/s13314-014-0144-z">https://doi.org/10.1007/s13314-014-0144-z</ext-link></mixed-citation></ref><ref id="B53"><mixed-citation xmlns:xlink="http://www.w3.org/1999/xlink" xlink:type="simple"><person-group><name name-style="western"><surname>Ward</surname><given-names>N</given-names></name><name name-style="western"><surname>Schneider</surname><given-names>RW</given-names></name><name name-style="western"><surname>Aime</surname><given-names>MC</given-names></name></person-group> (<year>2011</year>) <article-title>Colonization of soybean rust sori by <italic><tp:taxon-name><tp:taxon-name-part taxon-name-part-type="genus">Simplicillium</tp:taxon-name-part> <tp:taxon-name-part taxon-name-part-type="species">lanosoniveum</tp:taxon-name-part></tp:taxon-name></italic>.</article-title><source>Fungal Ecology</source><volume>4</volume>(<issue>5</issue>): <fpage>303</fpage>–<lpage>308</lpage>. <ext-link xlink:type="simple" ext-link-type="doi" xlink:href="10.1016/j.funeco.2011.03.008">https://doi.org/10.1016/j.funeco.2011.03.008</ext-link></mixed-citation></ref><ref id="B63"><mixed-citation xmlns:xlink="http://www.w3.org/1999/xlink" xlink:type="simple"><person-group><name name-style="western"><surname>Zare</surname><given-names>R</given-names></name><name name-style="western"><surname>Gams</surname><given-names>W</given-names></name><name name-style="western"><surname>Culham</surname><given-names>A</given-names></name></person-group> (<year>2000</year>) <article-title>A revision of <tp:taxon-name><tp:taxon-name-part taxon-name-part-type="genus">Verticillium</tp:taxon-name-part> <tp:taxon-name-part taxon-name-part-type="infraspecific-rank">sect.</tp:taxon-name-part> <tp:taxon-name-part taxon-name-part-type="section">Prostrata</tp:taxon-name-part></tp:taxon-name>. I. Phylogenetic studies using ITS sequences.</article-title><source>Nova Hedwigia</source><volume>71</volume>: <fpage>465</fpage>–<lpage>480</lpage>.</mixed-citation></ref><ref id="B4"><mixed-citation xmlns:xlink="http://www.w3.org/1999/xlink" xlink:type="simple"><person-group><name name-style="western"><surname>Berlanga-Padilla</surname><given-names>AM</given-names></name><name name-style="western"><surname>Gallou</surname><given-names>A</given-names></name><name name-style="western"><surname>Ayala-Zermeño</surname><given-names>MA</given-names></name><name name-style="western"><surname>Serna-Domínguez</surname><given-names>MG</given-names></name><name name-style="western"><surname>Montesinos-Matías</surname><given-names>R</given-names></name><name name-style="western"><surname>Rodríguez-Rodríguez</surname><given-names>JC</given-names></name><name name-style="western"><surname>Arredondo-Bernal</surname><given-names>HC</given-names></name></person-group> (<year>2018</year>) Hongos entomopatógenos asociados a <italic><tp:taxon-name><tp:taxon-name-part taxon-name-part-type="genus">Diaphorina</tp:taxon-name-part> <tp:taxon-name-part taxon-name-part-type="species">citri</tp:taxon-name-part></tp:taxon-name></italic> (<tp:taxon-name><tp:taxon-name-part taxon-name-part-type="order">Hemiptera</tp:taxon-name-part></tp:taxon-name>: <tp:taxon-name><tp:taxon-name-part taxon-name-part-type="family">Liviidae</tp:taxon-name-part></tp:taxon-name>) en Colima, México. Revista Mexicana de Biodiversidad 89(4): 986−1001. <ext-link xlink:type="simple" ext-link-type="doi" xlink:href="10.22201/ib.20078706e.2018.4.2334">https://doi.org/10.22201/ib.20078706e.2018.4.2334</ext-link></mixed-citation></ref><ref id="B14"><mixed-citation xmlns:xlink="http://www.w3.org/1999/xlink" xlink:type="simple"><person-group><name name-style="western"><surname>Gauthier</surname><given-names>NW</given-names></name><name name-style="western"><surname>Maruthachalam</surname><given-names>K</given-names></name><name name-style="western"><surname>Subbarao</surname><given-names>KV</given-names></name><name name-style="western"><surname>Brown</surname><given-names>M</given-names></name><name name-style="western"><surname>Xiao</surname><given-names>Y</given-names></name><name name-style="western"><surname>Robertson</surname><given-names>CL</given-names></name><name name-style="western"><surname>Schneider</surname><given-names>RW</given-names></name></person-group> (<year>2014</year>) <article-title>Mycoparasitism of <italic><tp:taxon-name><tp:taxon-name-part taxon-name-part-type="genus">Phakopsora</tp:taxon-name-part> <tp:taxon-name-part taxon-name-part-type="species">pachyrhizi</tp:taxon-name-part></tp:taxon-name></italic>, the soybean rust pathogen, by <italic><tp:taxon-name><tp:taxon-name-part taxon-name-part-type="genus">Simplicillium</tp:taxon-name-part> <tp:taxon-name-part taxon-name-part-type="species">lanosoniveum</tp:taxon-name-part></tp:taxon-name></italic>.</article-title><source>Biological Control</source><volume>76</volume>: <fpage>87</fpage>–<lpage>94</lpage>. <ext-link xlink:type="simple" ext-link-type="doi" xlink:href="10.1016/j.biocontrol.2014.05.008">https://doi.org/10.1016/j.biocontrol.2014.05.008</ext-link></mixed-citation></ref><ref id="B52"><mixed-citation xmlns:xlink="http://www.w3.org/1999/xlink" xlink:type="simple"><person-group><name name-style="western"><surname>Wang</surname><given-names>N</given-names></name><name name-style="western"><surname>Xie</surname><given-names>YP</given-names></name><name name-style="western"><surname>Fan</surname><given-names>JH</given-names></name></person-group> (<year>2016</year>) <article-title>Pathogenicity of <italic><tp:taxon-name><tp:taxon-name-part taxon-name-part-type="genus">Simplicillium</tp:taxon-name-part> <tp:taxon-name-part taxon-name-part-type="species">lanosoniveum</tp:taxon-name-part></tp:taxon-name></italic> TYL001 isolated from <italic><tp:taxon-name><tp:taxon-name-part taxon-name-part-type="genus">Pseudaulacaspis</tp:taxon-name-part> <tp:taxon-name-part taxon-name-part-type="species">pentagona</tp:taxon-name-part></tp:taxon-name></italic>.</article-title><source>Mycosystema</source><volume>35</volume>(<issue>5</issue>): <fpage>559</fpage>–<lpage>568</lpage>. <ext-link xlink:type="simple" ext-link-type="doi" xlink:href="10.13346/j.mycosystema.150182">https://doi.org/10.13346/j.mycosystema.150182</ext-link></mixed-citation></ref><ref id="B43"><mixed-citation xmlns:xlink="http://www.w3.org/1999/xlink" xlink:type="simple"><person-group><name name-style="western"><surname>Skaptsov</surname><given-names>M</given-names></name><name name-style="western"><surname>Smirnov</surname><given-names>S</given-names></name><name name-style="western"><surname>Kutsev</surname><given-names>M</given-names></name><name name-style="western"><surname>Uvarova</surname><given-names>O</given-names></name><name name-style="western"><surname>Sinitsyna</surname><given-names>T</given-names></name><name name-style="western"><surname>Shmakov</surname><given-names>A</given-names></name><name name-style="western"><surname>Matsyura</surname><given-names>A</given-names></name></person-group> (<year>2017</year>) <article-title>Pathogenicity of <italic><tp:taxon-name><tp:taxon-name-part taxon-name-part-type="genus">Simplicillium</tp:taxon-name-part> <tp:taxon-name-part taxon-name-part-type="species">lanosoniveum</tp:taxon-name-part></tp:taxon-name></italic> to <italic><tp:taxon-name><tp:taxon-name-part taxon-name-part-type="genus">Coccus</tp:taxon-name-part> <tp:taxon-name-part taxon-name-part-type="species">hesperidum</tp:taxon-name-part></tp:taxon-name></italic>.</article-title><source>Ukrainian Journal of Ecology</source><volume>7</volume>(<issue>4</issue>): <fpage>689</fpage>–<lpage>691</lpage>. <ext-link xlink:type="simple" ext-link-type="doi" xlink:href="10.15421/2017_1801">https://doi.org/10.15421/2017_1801</ext-link></mixed-citation></ref><ref id="B11"><mixed-citation xmlns:xlink="http://www.w3.org/1999/xlink" xlink:type="simple"><person-group><name name-style="western"><surname>Fukuda</surname><given-names>T</given-names></name><name name-style="western"><surname>Sudoh</surname><given-names>Y</given-names></name><name name-style="western"><surname>Tsuchiya</surname><given-names>Y</given-names></name><name name-style="western"><surname>Okuda</surname><given-names>T</given-names></name><name name-style="western"><surname>Igarashi</surname><given-names>Y</given-names></name></person-group> (<year>2014</year>) <article-title>Isolation and biosynthesis of preussin B, a pyrrolidine alkaloid from <italic><tp:taxon-name><tp:taxon-name-part taxon-name-part-type="genus">Simplicillium</tp:taxon-name-part> <tp:taxon-name-part taxon-name-part-type="species">lanosoniveum</tp:taxon-name-part></tp:taxon-name></italic>.</article-title><source>Journal of Natural Products</source><volume>77</volume>(<issue>4</issue>): <fpage>813</fpage>–<lpage>817</lpage>. <ext-link xlink:type="simple" ext-link-type="doi" xlink:href="10.1021/np400910r">https://doi.org/10.1021/np400910r</ext-link></mixed-citation></ref><ref id="B20"><mixed-citation xmlns:xlink="http://www.w3.org/1999/xlink" xlink:type="simple"><person-group><name name-style="western"><surname>Hubner-Campos</surname><given-names>RF</given-names></name><name name-style="western"><surname>Leles</surname><given-names>RN</given-names></name><name name-style="western"><surname>Rodrigues</surname><given-names>J</given-names></name><name name-style="western"><surname>Luz</surname><given-names>C</given-names></name></person-group> (<year>2013</year>) <article-title>Efficacy of entomopathogenic hypocrealean fungi against <italic>Periplaneta Americana</italic>.</article-title><source>Parasitology International</source><volume>62</volume>(<issue>6</issue>): <fpage>517</fpage>–<lpage>521</lpage>. <ext-link xlink:type="simple" ext-link-type="doi" xlink:href="10.1016/j.parint.2013.07.013">https://doi.org/10.1016/j.parint.2013.07.013</ext-link></mixed-citation></ref><ref id="B16"><mixed-citation xmlns:xlink="http://www.w3.org/1999/xlink" xlink:type="simple"><person-group><name name-style="western"><surname>Greengarten</surname><given-names>PJ</given-names></name><name name-style="western"><surname>Tuininga</surname><given-names>AR</given-names></name><name name-style="western"><surname>Morath</surname><given-names>SU</given-names></name><name name-style="western"><surname>Falco</surname><given-names>RC</given-names></name><name name-style="western"><surname>Norelus</surname><given-names>H</given-names></name><name name-style="western"><surname>Daniels</surname><given-names>TJ</given-names></name></person-group> (<year>2011</year>) <article-title>Occurrence of soil- and tick-borne fungi and related virulence tests for pathogenicity to ixodes scapularis (<tp:taxon-name><tp:taxon-name-part taxon-name-part-type="subclass">Acari</tp:taxon-name-part></tp:taxon-name>: <tp:taxon-name><tp:taxon-name-part taxon-name-part-type="family">Ixodidae</tp:taxon-name-part></tp:taxon-name>).</article-title><source>Journal of Medical Entomology</source><volume>48</volume>(<issue>2</issue>): <fpage>337</fpage>–<lpage>344</lpage>. <ext-link xlink:type="simple" ext-link-type="doi" xlink:href="10.1603/ME09116">https://doi.org/10.1603/ME09116</ext-link></mixed-citation></ref><ref id="B21"><mixed-citation xmlns:xlink="http://www.w3.org/1999/xlink" xlink:type="simple"><person-group><name name-style="western"><surname>Ishii</surname><given-names>M</given-names></name><name name-style="western"><surname>Takeshita</surname><given-names>J</given-names></name><name name-style="western"><surname>Ishiyama</surname><given-names>M</given-names></name><name name-style="western"><surname>Tani</surname><given-names>M</given-names></name><name name-style="western"><surname>Koike</surname><given-names>M</given-names></name><name name-style="western"><surname>Aiuchi</surname><given-names>D</given-names></name></person-group> (<year>2015</year>) <article-title>Evaluation of the pathogenicity and infectivity of entomopathogenic hypocrealean fungi, isolated from wild mosquitoes in Japan and Burkina Faso, against female adult <italic><tp:taxon-name><tp:taxon-name-part taxon-name-part-type="genus">Anopheles</tp:taxon-name-part> <tp:taxon-name-part taxon-name-part-type="species">stephensi</tp:taxon-name-part></tp:taxon-name></italic> mosquitoes.</article-title><source>Fungal Ecology</source><volume>15</volume>: <fpage>39</fpage>–<lpage>50</lpage>. <ext-link xlink:type="simple" ext-link-type="doi" xlink:href="10.1016/j.funeco.2015.02.002">https://doi.org/10.1016/j.funeco.2015.02.002</ext-link></mixed-citation></ref><ref id="B45"><mixed-citation xmlns:xlink="http://www.w3.org/1999/xlink" xlink:type="simple"><person-group><name name-style="western"><surname>Summerbell</surname><given-names>RC</given-names></name><name name-style="western"><surname>Gueidan</surname><given-names>C</given-names></name><name name-style="western"><surname>Schroers</surname><given-names>HJ</given-names></name><name name-style="western"><surname>de Hoog</surname><given-names>GS</given-names></name><name name-style="western"><surname>Starink</surname><given-names>M</given-names></name><name name-style="western"><surname>Arocha</surname><given-names>Rosete Y</given-names></name><name name-style="western"><surname>Guarro</surname><given-names>J</given-names></name><name name-style="western"><surname>Scott</surname><given-names>JA</given-names></name></person-group> (<year>2011</year>) <article-title><italic><tp:taxon-name><tp:taxon-name-part taxon-name-part-type="genus">Acremonium</tp:taxon-name-part></tp:taxon-name></italic> phylogenetic overview and revision of <italic><tp:taxon-name><tp:taxon-name-part taxon-name-part-type="genus">Gliomastix</tp:taxon-name-part></tp:taxon-name></italic>, <italic><tp:taxon-name><tp:taxon-name-part taxon-name-part-type="genus">Sarocladium</tp:taxon-name-part></tp:taxon-name></italic>, <italic>and Trichothecium</italic>.</article-title><source>Studies in Mycology</source><volume>68</volume>: <fpage>139</fpage>–<lpage>162</lpage>. <ext-link xlink:type="simple" ext-link-type="doi" xlink:href="10.3114/sim.2011.68.06">https://doi.org/10.3114/sim.2011.68.06</ext-link></mixed-citation></ref><ref id="B24"><mixed-citation xmlns:xlink="http://www.w3.org/1999/xlink" xlink:type="simple"><person-group><name name-style="western"><surname>Jeewon</surname><given-names>R</given-names></name><name name-style="western"><surname>Hyde</surname><given-names>KD</given-names></name></person-group> (<year>2016</year>) <article-title>Establishing species boundaries and new taxa among fungi: recommendations to resolve taxonomic ambiguities.</article-title><source>Mycosphere</source><volume>7</volume>(<issue>11</issue>): <fpage>1669</fpage>–<lpage>1677</lpage>. <ext-link xlink:type="simple" ext-link-type="doi" xlink:href="10.5943/mycosphere/7/11/4">https://doi.org/10.5943/mycosphere/7/11/4</ext-link></mixed-citation></ref><ref id="B54"><mixed-citation xmlns:xlink="http://www.w3.org/1999/xlink" xlink:type="simple"><person-group><name name-style="western"><surname>Ward</surname><given-names>NA</given-names></name><name name-style="western"><surname>Robertson</surname><given-names>CL</given-names></name><name name-style="western"><surname>Chanda</surname><given-names>AK</given-names></name><name name-style="western"><surname>Schneider</surname><given-names>RW</given-names></name></person-group> (<year>2012</year>) <article-title>Effects of <italic><tp:taxon-name><tp:taxon-name-part taxon-name-part-type="genus">Simplicillium</tp:taxon-name-part> <tp:taxon-name-part taxon-name-part-type="species">lanosoniveum</tp:taxon-name-part></tp:taxon-name></italic> on <italic><tp:taxon-name><tp:taxon-name-part taxon-name-part-type="genus">Phakopsora</tp:taxon-name-part> <tp:taxon-name-part taxon-name-part-type="species">pachyrhizi</tp:taxon-name-part></tp:taxon-name></italic>, the soybean rust pathogen, and its use as a biological control agent.</article-title><source>Phytopathology</source><volume>102</volume>(<issue>8</issue>): <fpage>749</fpage>–<lpage>760</lpage>. <ext-link xlink:type="simple" ext-link-type="doi" xlink:href="10.1094/PHYTO-01-11-0031">https://doi.org/10.1094/PHYTO-01-11-0031</ext-link></mixed-citation></ref></ref-list></tp:taxon-treatment>
