# Supplementary material for: The genus Simplicillium
Source: MycoKeys. 2019 Nov 19;60:69–92. doi: 10.3897/mycokeys.60.38040 (PMC6879665; doi:10.3897/mycokeys.60.38040)
Supplement: XML Treatment for Ophiocordyceps unilateralis [file mycokeys.60.38040-treatment3.xml]

<!DOCTYPE tp:taxon-treatment
  PUBLIC "-//TaxonX//DTD Taxonomic Treatment Publishing DTD v0 20100105//EN" "tax-treatment-NSO.dtd">
<tp:taxon-treatment xmlns:tp="http://www.plazi.org/taxpub"><tp:treatment-meta><kwd-group><label>Taxon classification</label><kwd><named-content xmlns:xlink="http://www.w3.org/1999/xlink" content-type="kingdom">Fungi</named-content></kwd><kwd><named-content xmlns:xlink="http://www.w3.org/1999/xlink" content-type="order">Hypocreales</named-content></kwd><kwd><named-content xmlns:xlink="http://www.w3.org/1999/xlink" content-type="family">Cordycipitaceae</named-content></kwd></kwd-group><mixed-citation publication-type="journal"><person-group><name><surname>Wei</surname><given-names>De-Ping</given-names></name><name><surname>Wanasinghe</surname><given-names>Dhanushka N.</given-names></name><name><surname>Hyde</surname><given-names>Kevin D.</given-names></name><name><surname>Mortimer</surname><given-names>Peter E.</given-names></name><name><surname>Xu</surname><given-names>Jianchu</given-names></name><name><surname>Xiao</surname><given-names>Yuan-Pin</given-names></name><name><surname>Bhunjun</surname><given-names>Chitrabhanu S.</given-names></name><name><surname>To-anun</surname><given-names>Chaiwat</given-names></name></person-group><article-title>The genus <italic><tp:taxon-name><tp:taxon-name-part taxon-name-part-type="genus" reg="Simplicillium">Simplicillium</tp:taxon-name-part></tp:taxon-name></italic></article-title><source>MycoKeys</source><day>19</day><month>11</month><year>2019</year><volume>60</volume><fpage>69</fpage><lpage>92</lpage><pub-id pub-id-type="doi">10.3897/mycokeys.60.38040</pub-id></mixed-citation></tp:treatment-meta><tp:nomenclature><tp:taxon-name><object-id xmlns:xlink="http://www.w3.org/1999/xlink" content-type="arpha" xlink:type="simple">08A33901-9124-5910-8843-1D5824EDF08F</object-id>
              <tp:taxon-name-part taxon-name-part-type="genus" reg="Ophiocordyceps">Ophiocordyceps</tp:taxon-name-part>
              <tp:taxon-name-part taxon-name-part-type="species" reg="unilateralis">unilateralis</tp:taxon-name-part>
              <object-id xmlns:xlink="http://www.w3.org/1999/xlink" xlink:type="simple">Index Fungorum number: 281145;</object-id>
              <object-id xmlns:xlink="http://www.w3.org/1999/xlink" xlink:type="simple">Facesoffungi number: FoF 05815</object-id>
            </tp:taxon-name><tp:taxon-authority>(Tul. &amp; C. Tul.) Petch, Trans. Br. mycol. Soc. 16(1): 74 (1931)</tp:taxon-authority><xref ref-type="fig" rid="F6">Figure 6</xref></tp:nomenclature><tp:treatment-sec sec-type="description" id="SECID0ERPDI"><title>Description.</title><p>Parasitic on ants (<italic><tp:taxon-name><tp:taxon-name-part taxon-name-part-type="genus" reg="Formicidae">Formicidae</tp:taxon-name-part></tp:taxon-name></italic>). <bold><italic>Sexual morph</italic></bold>: <italic>Stromata</italic> up to 14 mm in length, 0.5 mm wide in the broadest part, cylindrical, brown, slightly tapering towards the apex, single, piercing through the dorsal neck region of the ant host. <italic>Ascomatal cushion</italic> hemisphere, up to 1.2 mm in diam., laterally attaching to the erect stroma stalk, dark brown, with ostioles protruding from the cushions. <italic>Perithecia</italic> 200–400 × 50–120 (xˉ = 294 × 81, n = 10) µm, sub-immersed, flask-shaped. <italic>Asci</italic> and ascospores were too old to observe their features. <bold><italic>Asexual morph</italic></bold>: Undetermined.</p></tp:treatment-sec><tp:treatment-sec sec-type="notes" id="SECID0EMQDI"><title>Note.</title><p>This collection was already decayed and was colonised by other fungi which we introduced as a new host record of <italic><tp:taxon-name><tp:taxon-name-part taxon-name-part-type="genus" reg="Simplicillium">Simplicillium</tp:taxon-name-part> <tp:taxon-name-part taxon-name-part-type="species" reg="lanosoniveum">lanosoniveum</tp:taxon-name-part></tp:taxon-name></italic> from Thailand. The outline of this specimen was intact, while its asci and ascospores were too old to analyse. We retrieved DNA through direct sequencing from the stromal tissue.</p><p>Sequences generated from this specimen have been deposited in GenBank with accession numbers: <abbrev xmlns:xlink="http://www.w3.org/1999/xlink" xlink:title="small subunit rDNA" id="ABBRID0EERDI" xlink:type="simple">SSU</abbrev> = <ext-link xmlns:xlink="http://www.w3.org/1999/xlink" ext-link-type="gen" xlink:href="MK752759" xlink:type="simple">MK752759</ext-link>, <abbrev xmlns:xlink="http://www.w3.org/1999/xlink" xlink:title="large subunit rDNA" id="ABBRID0ENRDI" xlink:type="simple">LSU</abbrev> = <ext-link xmlns:xlink="http://www.w3.org/1999/xlink" ext-link-type="gen" xlink:href="MK752812" xlink:type="simple">MK752812</ext-link>, ITS = <ext-link xmlns:xlink="http://www.w3.org/1999/xlink" ext-link-type="gen" xlink:href="MK752874" xlink:type="simple">MK752874</ext-link>. The herbarium material is deposited at KUN herbarium, Yunnan Province, China. In the multi-gene phylogenetic tree, this collection groups with <italic><tp:taxon-name><tp:taxon-name-part taxon-name-part-type="genus" reg="Ophiocordyceps">Ophiocordyceps</tp:taxon-name-part> <tp:taxon-name-part taxon-name-part-type="species" reg="unilateralis">unilateralis</tp:taxon-name-part></tp:taxon-name></italic> (OSC 128574) with a strongly supported bootstrap value (100% <abbrev xmlns:xlink="http://www.w3.org/1999/xlink" xlink:title="maximum Likelihood" id="ABBRID0EGSDI" xlink:type="simple">ML</abbrev>, 1.00 <abbrev xmlns:xlink="http://www.w3.org/1999/xlink" xlink:title="posterior probabilities" id="ABBRID0EKSDI" xlink:type="simple">BYPP</abbrev>, 100% <abbrev xmlns:xlink="http://www.w3.org/1999/xlink" xlink:title="Maximum Parsimony analysis" id="ABBRID0EOSDI" xlink:type="simple">MP</abbrev>, Figure <xref ref-type="fig" rid="F1">1</xref>). Therefore, we identify this collection as <italic><tp:taxon-name><tp:taxon-name-part taxon-name-part-type="genus" reg="Ophiocordyceps">O.</tp:taxon-name-part> <tp:taxon-name-part taxon-name-part-type="species" reg="unilateralis">unilateralis</tp:taxon-name-part></tp:taxon-name></italic>, based on its morphologic features and molecular evidence.</p><fig id="F6" position="float" orientation="portrait"><object-id xmlns:xlink="http://www.w3.org/1999/xlink" content-type="doi" xlink:type="simple">10.3897/mycokeys.60.38040.figure6</object-id><object-id xmlns:xlink="http://www.w3.org/1999/xlink" content-type="arpha" xlink:type="simple">8DE56A0C-E2F3-58FA-AA03-BCA65D8A6522</object-id><label>Figure 6.</label><caption><p><italic><tp:taxon-name><tp:taxon-name-part taxon-name-part-type="genus" reg="Ophiocordyceps">Ophiocordyceps</tp:taxon-name-part> <tp:taxon-name-part taxon-name-part-type="species" reg="unilateralis">unilateralis</tp:taxon-name-part></tp:taxon-name></italic> (from HKAS 102447) <bold>a</bold> stroma emerging from host <bold>b</bold> ascomata on stroma <bold>c</bold> host (<tp:taxon-name><tp:taxon-name-part taxon-name-part-type="genus" reg="Formicidae">Formicidae</tp:taxon-name-part></tp:taxon-name>) <bold>d, e</bold> decayed perithecia. Scale bars: 500 µm (<bold>b, c</bold>); 300 µm (<bold>d</bold>); 100µm (<bold>e</bold>).</p></caption><graphic xmlns:xlink="http://www.w3.org/1999/xlink" xlink:href="mycokeys-60-069-g006.jpg" position="float" orientation="portrait" xlink:type="simple" id="oo_357986.jpg"><uri content-type="original_file" xlink:type="simple">https://binary.pensoft.net/fig/357986</uri></graphic></fig></tp:treatment-sec><tp:treatment-sec><!--Section generated to contain objects referenced in tp:taxon-treatment.--><fig id="F1" position="float" orientation="portrait"><object-id xmlns:xlink="http://www.w3.org/1999/xlink" content-type="doi" xlink:type="simple">10.3897/mycokeys.60.38040.figure1</object-id><object-id xmlns:xlink="http://www.w3.org/1999/xlink" content-type="arpha" xlink:type="simple">8FD1CDAB-047B-5CCC-85E8-2553541627D8</object-id><label>Figure 1.</label><caption><p>Phylogram generated from maximum likelihood analysis based on combined <abbrev xmlns:xlink="http://www.w3.org/1999/xlink" xlink:title="small subunit rDNA" id="ABBRID0ELJBI" xlink:type="simple">SSU</abbrev>, <abbrev xmlns:xlink="http://www.w3.org/1999/xlink" xlink:title="large subunit rDNA" id="ABBRID0EPJBI" xlink:type="simple">LSU</abbrev>, TEF and <abbrev xmlns:xlink="http://www.w3.org/1999/xlink" xlink:title="RNA polymerase II largest subunit 1" id="ABBRID0ETJBI" xlink:type="simple">RPB1</abbrev> sequence data. Bootstrap values for maximum likelihood (<abbrev xmlns:xlink="http://www.w3.org/1999/xlink" xlink:title="maximum Likelihood" id="ABBRID0EXJBI" xlink:type="simple">ML</abbrev>, left) and maximum parsimony (<abbrev xmlns:xlink="http://www.w3.org/1999/xlink" xlink:title="Maximum Parsimony analysis" id="ABBRID0E2JBI" xlink:type="simple">MP</abbrev>, right) equal to or greater than 50% and Bayesian posterior probabilities (<abbrev xmlns:xlink="http://www.w3.org/1999/xlink" xlink:title="posterior probabilities" id="ABBRID0E6JBI" xlink:type="simple">BYPP</abbrev>, middle) equal to or greater than 0.90 are placed nearby the note. The newly generated sequences are indicated in red bold.</p></caption><graphic xmlns:xlink="http://www.w3.org/1999/xlink" xlink:href="mycokeys-60-069-g001.jpg" position="float" orientation="portrait" xlink:type="simple" id="oo_357981.jpg"><uri content-type="original_file" xlink:type="simple">https://binary.pensoft.net/fig/357981</uri></graphic></fig></tp:treatment-sec></tp:taxon-treatment>
